# Supplementary material for: Design and Characterization of Myristoylated and Non-Myristoylated Peptides Effective against Candida spp. Clinical Isolates
Source: Int J Mol Sci. 2022 Feb 16;23(4):2164. doi: 10.3390/ijms23042164 (PMC8875392; doi:10.3390/ijms23042164)
Supplement: Supplementary file 1 [file ijms-23-02164-s001.zip]

Archive with 1 entries (1 files):
- ijms-1592527-supplementary.pdf
